# Supplementary material for: Genome-Wide Association Study of Zinc Toxicity Tolerance within a Rice Core Collection (Oryza sativa L.)
Source: Plants (Basel). 2022 Nov 16;11(22):3138. doi: 10.3390/plants11223138 (PMC9693275; doi:10.3390/plants11223138)
Supplement: Supplementary file 1 [file plants-11-03138-s001.zip]

Archive with 1 entries (1 files):
- plants-1965802-supplementary.pdf
